# Supplementary material for: Behavior of Chemokine Receptor 6 (CXCR6) in Complex with CXCL16 Soluble form Chemokine by Molecular Dynamic Simulations: General Protein‒Ligand Interaction Model and 3D-QSAR Studies of Synthetic Antagonists
Source: Life (Basel). 2021 Apr 15;11(4):346. doi: 10.3390/life11040346 (PMC8071165; doi:10.3390/life11040346)
Supplement: Supplementary file 1 [file life-11-00346-s001.zip]

Archive with 1 entries (1 files):
- life-1189143-supplementary.pdf
